# Supplementary material for: Sexual Dysfunctions in Breastfeeding Females: Systematic Review and Meta-Analysis
Source: J Clin Med. 2025 Jan 22;14(3):691. doi: 10.3390/jcm14030691 (PMC11818559; doi:10.3390/jcm14030691)
Supplement: Supplementary file 1 [file jcm-14-00691-s001.zip]

Archive with 1 entries (1 files):
- jcm-3386706-supplementary.pdf
